# Supplementary material for: Without a pinch of salt: effect of low salinity on eggs and nauplii of the salmon louse (Lepeophtheirus salmonis)
Source: Parasitol Res. 2023 Jun 2;122(8):1893–905. doi: 10.1007/s00436-023-07890-8 (PMC10348970; doi:10.1007/s00436-023-07890-8)
Supplement: Supplementary file 1 — Genes analyzed, primers used and their efficiency. [file 436_2023_7890_MOESM1_ESM.xlsx]

## Sheet: Sheet1
ENSEMBL gene id	Encoded protein	FW primer	RV primer	Efficiency (%)
EMLSAG00000001767	DNA Ligase	GAAGGAAAATAGTGACTCTTCACC	ACTGGCGATCGCTCACGA	101
EMLSAG00000003315	Tyrosine aminotransferase	CGCTCTGGCAAATACAATGG	TCAAGAGCAGTGGAGCAACC	96
EMLSAG00000005790	Potassium channel, inwardly rectifying	GATATGGTGGACGAGCTACGA	TTCCTTGGCGTTGAGAAGGT	96
EMLSAG00000006000	Pyrroline-5-carboxylate reductase (P5CR)	GGGACGCGTCTATAAGGTGA	GGTAACCCCTGCCTTACTCC	98
EMLSAG00000007965	Histidine ammonia lyase	CAGTTCTCAGCACATAGAAACTCG	GCATTGAAGCATCGGATTGA	96
EMLSAG00000011625	Heat Shock protein 70 (HSP70)	ACAGTGGAAAAGGATGAGTTTAAG	ATACGAGTTGAGCCTCAATTTCTT	101
EMLSAG00000012086	Delta l-pyrroline-5-carboxylate synthetase (P5CS)	GGAAGCCGCTCATACGAATA	AACAAATCTCCAACGGCTTC	107
EMLSAG00000012330	Unknown protein	CACTGGAGCAAAATGGTGCTAT	AAAACCGTAGCCACCACCAC	94
	Elongation Factor (EF1A)	GGTCGACAGACGTACTGGTAAATCC	TGCGGCCTTGGTGGTGGTTC	101
	Ribosomal Protein 13 (RPS13)	GCCGGTGTTTAACAATCATCAA	GGGCTTCGAGTCCTTGTATGC	103
